# Supplementary material for: Case Report: Cytokeratin-positive interstitial reticulum cell tumor with HLA loss of heterozygosity
Source: Front Immunol. 2026 Jun 2;17:1844173. doi: 10.3389/fimmu.2026.1844173 (PMC13268894; doi:10.3389/fimmu.2026.1844173)
Supplement: Supplementary Figure 1 — Immunohistochemical features and differential diagnosis of FRCT. Immunohistochemically, tumor cells showed diffuse positivity for CAM5.2 (A), CK8/18 (B), EMA (C), and CD68 (D), with focal expression of Calponin (E), CD3 (H), CD43 (I), and S-100 (S). Tumor cells were negative for Desmin (F), CD20 (G), CD30 (J), CD34 (K), ALK (M), CD117 (N), HHV-8 (O), CD21 (P), CD35 (Q), CD23 (R), and CD1α (T). In situ hybridization for Epstein–Barr virus-encoded RNA (EBER) was negative (L). [file Table1.xlsx]

## Sheet: 原始资料
Case number	First author	Sex	Age	Site	Follow-up (months)	therapy	outcome	Cytokeratin expression	Accompanying diseases	Smoking	Tumor diameter（cm）	Necrosis	Mitotic count/10HPFs	KI-67（%）	p53 expression	S-100 expression
1	Turner	male	27	lymph -des	5	Chemotherapy	Lymph -de, spleen, liver, lung, bone marrow, and gastrointestinal tract metastases; died after 5 month.	NA								_
2	Victor E Gould	male	57	mediastinum	111	lymphadenectomy, segmental lung resection and radiotherapy	NED	+	wheezing	Smoking						_
3	Victor E Gould	male	44	mediastinum	39	lymphadenectomy and later a lymphadenectomy with pneumonectomy	recurred at 20 mo	+	hypertensive	Smoking	4					_
4	Victor E Gould	male	61	mediastinum	13	lymphadenectomy and radiotherapy.	NED	+	T2DM	Smoking						_
5	Andriko, Jo-Ann	male	13	supraclavicular mass	96	surgery	NED	-								_
6	Andriko, Jo-Ann	male	23	cervical lymph -des	24	surgery,radiotherapy	NED	_								_
7	Andriko, Jo-Ann	female	14	epitrochlear lymph -de		surgery, axillary dissection	NA	_								_
8	Alexander C. L. Chan	female	21	mediastinum	9	chemotherapy, radiotherapy	Axillary and retroperitoneal lymph -de metastasis; Died after 9 months	+	insulin-dependent diabetes mellitus and multiple congen ital a-malies	NA		Yes	2
9	Alexander C. L. Chan	female	73	soft-tissue mass in right proximal forearm		surgery	NA	+		NA			7
10	Alexander C. L. Chan	male	62	mediastinum		radiotherapy	NA	+		NA	8		4
11	K Schuerfeld	male	66	submandibular lymph -des	12	surgery	NED	+	grade II bladder papilloma		1.5	Yes	30	39		Diffuse +
12	Oswald	male	42	nguinal lymph -des	51		alive	-
13	Dan Jones	male	25	left neck lymph -des	54	surgery, chemotherapy, radiotherapy	reoccurrence after 47 months	-				initial:no, recurrence:yes	Initial: 25, Recurrence: 21			_
14	Wang Zhigan	female	25	Left cervical lymph -des	3	chemotherapy，Chinese medicine	AWD	-	LCH	Plastic industry experience	15		10	20		Weak +
15	Yang Kaiyan	male	42	**right inguinal lymph -de**	24	surgery,radiotherapy	NED	-			10	Yes				_
16	Wang Liangliang	male	42	cervical lymph -de	19	surgery, chemotherapy	NED	+			1.5
17	Wang Liangliang	male	58	Left cervical lymph -de	12	surgery, chemotherapy	NED	-			2					Weak +
18	Pan Dongmei	female	32	mediastinal soft tissue		surgery	NA	-	Pemphigus		9.6			<10		_
19	Wei Shufei	male	59	right tonsil	16	surgery, chemotherapy	-dal lymph -de metastasis; Reoccurrence	+	HCV		2.2	Yes	2	30		Weak +
20	Dong Yingchun	male	27	retroperitoneal lymph -des	19	surgery	NED	+	HCV	Drug abuse	12		2	10		_
21	Naoe Goto	female	54	right axillary lymph -des	30	surgery	NED	+					10	90		Focal +
22	Chihiro Kakiuchi	male	60	retroperitoneal lymph -des	10	surgery,radiotherapy	Recurrent after 3 months; Metastasis after 8 months; Death after 10 months	+			9					_
23	Yu Yan	male	49	right orbit	6	surgery	NED	+	hypertensive	Smoking	2.6			5
24	M Lucioni 	female	70	submandibular lymph -des	8	surgery, chemotherapy	Mediastinal & bilateral lung metastases at 5 months; died at 8 months	Initially -; recurrence+					Initial: 7, Recurrence:17	Initial: 10, Recurrence:80	Initial: 20%, Recurrence:60%
25	Martel M	female	61	spleen	38	surgery, chemotherapy	Liver metastasis at 24 mo	-			9	initial:no, recurrence:yes	3			_
26	Hannah Walsh	male	59	Oral Cavity	18	chemotherapy，autograft stem cell transplant	Died at 18 months	+/-	myeloma，type II diabetes, diabetic nephropathy, chronic obstructive pulmonary disease, hypercholesterolaemia, osteoarthritis and vitamin D deficiency			No	scattered			_
27	Shravasti Roy	male	64	right submandibular, mid cervical andsupraclavicular regions	1	surgery	Died at 1 mo	+			6	No	40	60
28	Meng Lifei	female	28	right upper lung	3	surgery	NED	-			8.3			5		_
29	DIMAS Suárez	female	71	the right external iliac vein	6	surgery,radiotherapy	NED	+	undifferentiated endometrial stromal sarcoma of the uterus			Yes	25~30	50	Wild-type	Focal +
30	Asfand Baig Mirza	female	45	Thoracic Spine	14	surgery,radiotherapy	NED	NA			2.2	No	0	2		_
31	Aya Shi-miya	female	83	skull bone	24	molecular target drug,radiotherapy	Cervical & scapular metastases at 1 mo; died at 24 mo	+	gallbladder cancer and sarcoidosis		6	No		Initial: 40, Autopsy: 7		_
32	Zain Karim	male	62	Spleen	24	surgery,neo-adjuvant chemoradiotherapy	NED	+	rectal adenocarcinoma		0.9	No	rare			_
33	Augusto Kreling Medeiros	female	50s	right internal iliac lymph -de chain		Surgery, local radiotherapy, chemotherapy	NED	-	Cardiovascular disease	Smoking						_
34	HONGMEI LI	female	57	the right breast	20	surgery, chemotherapy	NED	-	mastitis		3.5			60		_
35	Carlo Pescia	male	64	Spleen		surgery	NED	+			2.6	No	1	1~2	Wild-type	+
36	Caner Saygin	male	62	Mediastinal and Axillary lymph -des	13	radiotherapy, chemotherapy	Diffuse LN, lung, bone, spleen, adrenal metastases at 7 mo; died at 13 mo	+			4	Yes	12	40~50		_
37	Caner Saygin	male	39	Cervical, mediastinal and abdominal LNs	24	chemotherapy	died at 24 mo	+			5	Yes	27	70		_
38	Shirley Sundersingh	male	64	the scalp	10	Surgery,radiotherapy	Brain, LN metastases; died at 10 mo	+			3		7~9	40	Mutant‑positive	_
39	Shirley Sundersingh	female	45	left breast	14	Surgery,radiotherapy	Distant metastasis; died at 14 mo	+			6	Yes	10~12	80~90	Mutant‑positive	_
40	Hans Bösmüller	female	67	pelvic -de（“in situ” stage of CIRC tumor）	9	Surgery	NED	+	endometrial adenocarcinoma		3.5		14	20	20%	Focal +
41	Wang Zhuocai	male	17	Left humeral head and proximal humerus	13	surgery, chemotherapy	NED	+					3~5	43	Mutant‑positive, significantly reduced post‑chemotherapy	_
42	Sachiko Kaji	male	75	mediastinal lymph -des	29	chemotherapy	Right apical lung-clavicular fossa and SVC metastases; died at 29 mo	+	Small cell lung carcinoma ，Occult prostate carcinoma		2.7		Initial: 20, Autopsy: 42	75	Mutant‑positive	+
43	Samir Dalia	male	42	Inguinal lymph -de/-des	51	Untreated	AWD	-								+
44	Linlin Fan,	female	76	left adrenal gland	89	surgery, chemotherapy , radiotherapy	Retroperitoneal, left adrenal gland, left lumbar region, left renal fossa metastases at 40 mo	-			6.9			10
45	Pragnya P.	female	23	left lower eyelid	4	surgery, radiotherapy	Recurrence at 4 mo	+			1	Yes	active			_
46	Yin Chuyun	male	9	thoracic cavity	4	surgery, chemotherapy	Recurrence with bone, liver, renal metastases at 4 mo.	+						40		Focal +
47	Wu Jingbo	male	14	left inguinal lymph -de	21	surgery, radiotherapy	NED	+	Nephrotic syndrome		5.5		2~3	10~20		_
48	Liu Lingyong	female	62	bilateral submandibular, cervical, axillary and inguinal lymph -des		surgery	NA	-			4.2			10~20		Scattered +
49	Chen Futao	female	69	adrenal gland	36	surgery	Recurrence and metastasis at 36 mo	-			8		occasional	20	Wild-type	+
50	J. E. Kwon	female	80	cervical lymph -des	8	surgery	NED	+			2.8	Yes		8		Weak +
51	-e ¨mi Eberhard	male	44	Left occipital region of the head	9	surgery	NED	+	congenital deafness in the right ear and hypothyroidism		6			5-10		Focal +
52	Masahide Anada	male	71	pericardium	22	Surgery , radiotherapy , immu-therapy	Recurrence at 7 mo; died at 22 mo	+	Colon carcinoma					50-60
53	Gayatri Behera	male	25	sigmoid colon	12	surgery, chemotherapy	NED	+	pulmonary tuberculosis、 type II diabetes mellitus， chronic pancreatitis		8	Yes			Mutant‑positive	Scattered +
54	Wang Zhiming	female	73	Left adrenal gland	41	Surgery , radiotherapy	Recurrence and metastasis at 38 mo	-			8		5	20	Wild-type	_
55	Lopez, Liurka V. MD	female	67	Mass in the right thigh	12	Surgery , radiotherapy	NED	+			10.6					_
56	Chiemi Saigo	female	50	Axillary lymph -des	1	surgery	NED	+	Breast carcinoma		1.1					_
57	Present case	female	67	mass in the right shoulder and back	119	surgery	Recurrence at 92 mo	+	Hypertension		12	Yes		35		Focal +
Abbreviation: NA: not available; AWD: alive with disease; NED : no evidence of disease; NA: not available; T2DM: Type 2 diabetes mellitus; mo:moths
